# Supplementary material for: Seasonal Shifts in Diet and Gut Microbiota of the American Bison (Bison bison)
Source: PLoS One. 2015 Nov 12;10(11):e0142409. doi: 10.1371/journal.pone.0142409 (PMC4642958; doi:10.1371/journal.pone.0142409)
Supplement: S1 Table — (XLSX) [file pone.0142409.s002.xlsx]

## Sheet: Data
Plant species sharing the same trnL sequence
Total number of species: 73
Total number of taxa: 44
Taxon	Sequence	Growth habit	Species 1	Species 2	Species 3	Species 4	Species 5	Species 6	Species 7	Species 8	Species 9	Species 10	Species 11	Species 12
1	ATCCCTTTTTGAAAACAAGTGGTTCTCAAACTAGAACCCAAAGGAAAAG	Composite/Graminoid	Achillea.millefolium	Chloris.verticillata
2	ATCACGTTTTCCGAAAACAAACAAAGGTTCAGAAAGCGAAAATAAAAAG	Forb	Ageratina.altissima	Ambrosia.artemisiifolia	Ambrosia.psilostachya	Ambrosia.trifida	Antennaria.neglecta	Echinacea.angustifolia	Euphorbia.corollata	Helianthus.maximiliani	Helianthus.tuberosus	Ratibida.pinnata	Silphium.laciniatum	Taraxacum.officinale
3	ANCCCGTTTTATGAAAACAAACAAGGGTTTCNCAAAGCGGAAAAATAAAG	Forb	Agrimonia.pubescens
4	ATCCTGTTTTCCGAAAAAAGTTCAAAAAGCGAGAATAATAAAAG	Woody	Amorpha.fruticosa
5	ATCCCTTTTTGAAAAAACAAGCGGTTCTCAAACTAGAACCCAAAGGAAAAG	Graminoid	Andropogon.gerardii	Bothriochloa.laguroides
6	ATCCTATTTTCCACAAACAAAGGTTCAGAAAACGAAAACAAG	Forb	Asclepias.verticillata
7	ATCTTCTTTTTGAGAAAAAGAAATATATCAAATATTTCTTATTTCAGATAAGAAATAATATTTTTTCTTATCTAATATTAAA	Graminoid	Carex.blanda	Carex.meadii
8	ATCTTCTTTTTGAGAAAAAGAAATATATAAAATATTTCTTATTTCAGATAAGAAAGAATAATATTTCTTATCTAATATTAAA	Graminoid	Carex.brevior
9	ATCCTCTTTTCTGAAAACAAACAAGGATTCAGAAAGTGATAATAAAAAAG	Woody	Ceanothus.herbaceus
10	ATCCTGTTTTCCGAAAACAAAGAAGAGTTCAGAAAGTGAGAATAAAAAG	Woody	Cercis.canadensis
11	ATCACGTTTTCCGAAAACAAGCAAAGGTTCAGAAAGCGAAAATCAAAAAG	Forb	Oligoneuron.rigidum	Solidago.canadensis	Solidago.missouriensis	Solidago.speciosa	Symphyotrichum.ericoides	Symphyotrichum.laeve
12	ATCCTGTTTTCCGAAAAACAAACAAAGGTTCAGAAAGCGAAAATAAAAAAG	Woody	Cornus.drummondii
13	ATCCCTTTTTGAAAAACAAGTGGTTCTCAAACCAGAACCCAAAGGAAAAG	Graminoid	Cynodon.dactylon
14	ATCACGTTTTCCGAAAACAAACAAAGGTTCAGAAAGCGAAAATAAAAAAG	Forb	Helianthus.annuus	Silphium.integrifolium	Sonchus.asper
15	ATCCGTGTTTTGAGAAAACAAGGGGTTCTCGAACTAGAATACAAAGGAAAAG	Graminoid	Elymus.villosus	Pascopyrum.smithii	Poa.pratensis
16	ATCCTGTTTTCCGAAAACCAAGAAGAGTTCAGAAAGGGAGAATCAAAATAAAAAAG	Forb	Desmanthus.illinoensis
17	ATCCGNGTTTTGNGAAAACAAGGGGTTCTCGAACTAGAATCAAGGAAAAG	Graminoid	Diarrhena.obovata
18	ATCCCTTTTTAGAAAAAACAAGTGGTTCTCAAACTAGAACCCAAATGAAAAG	Graminoid	Eragrostis.spectabilis
19	ATCACGTTTTCCGAAAAACAAACAAAGGTTCAGAAAGCGAAAATAAAAAA	Forb	Eupatorium.altissimum
20	ATCCCGTTTTATGAAAAGAAACAAGGGTTTCAGAACGCGAGAATAAATAAAG	Forb	Geum.canadense
21	ATCCTGTTTTCCGAAAACCAAGAAGAGTTCAGAAAGCGAGAATAAAACAAG	Woody	Gleditsia.triacanthos
22	ATCACATTTTCCGAAAACAAGCAAAGATTCAGAAAGCGAAAATCAAAAAG	Forb	Grindelia.squarrosa
23	ATCACGTTTTCCGAAAACAAACAAAGGTTCAGAAAGCGAAAATCAAAAAG	Forb	Hieracium.longipilum	Lactuca.serriola
24	ATCCGTGTTTTGAGAAGGGATTCTCGAACTAGAATACAAAGGAAAAG	Graminoid	Hordeum.jubatum
25	ATCACGTTTTCCGAAAACAAACAAAGGTTCAGAAAGCGAAAAGAAAAAAG	Forb	Hymenopappus.scabiosaeus
26	ATCCTTGTTTTGAGAAAATAAGCGGTTCTCGAACTAGAATCCAAAGGAAAAG	Graminoid	Leersia.oryzoides	Leersia.virginica
27	ATCCTGTTTTCCGTAAACAAAGAAAGAAACAGAAAGTTAGAATCAAAAAG	Forb	Lespedeza.capitata
28	ATCCTGTTTTCCGTAAACAAAGAAAGAAACAGAAAGTTATAATCAAAAAG	Forb	Lespedeza.cuneata
29	ATCCCGTTTTCCGTAAACAAAGAAAGAAACAGAAAGTTATAATCAAAAAG	Forb	Lespedeza.violacea
30	ATCACGTTTTCCGAAAACAAACAAAGGTTCATAAAGCGAAAATAAAAAG	Forb	Liatris.punctata
31	ATCCTGTTTTCCGAAAACCAAGAAGAGTTCCGAAAGGGAGAATCAAAAAAG	Forb	Mimosa.nuttallii
32	ATCCCTTTTTGAAAAATAAATGGTTCTCAAACTAGAACCCAAAGGAAAAG	Graminoid	Muhlenbergia.schreberi
33	ATCCTATTTTACGAAAACCAACACCGGGGGTTTAGAAAGCGAGAAAAAAG	Forb	Oenothera.macrocarpa
34	ATCCTGTTTTCTGAAAACAAACAAAGGTTCAGAAAAAAG	Forb	Physalis.pumila	Physalis.virginiana
35	ATCCTGTTTTATTAAAACAAACAAGGGTTTCATAAACCGAGAATAAAAAAG	Woody	Prunus.americana
36	ATCCTATTTTATGAGAACAAAAACAAACAAGGGGTCAGAACGGGAGAAAGAG	Woody	Rhus.aromatica
37	ATCCTGCTTTCCTAAAACAAACAAAACACAAGGGTTCAGAAAGAGAGAATCAAATAAAAAAG	Woody	Ribes.missouriense
38	ATCCCGTTTTATGAAAACAAACAAGGGTTTCAGAAAGCGAGAATAAATAAAG	Woody	Rosa.arkansana
39	ATCCTGTTTTCCGAAAACAAACAAAGGTTCAGAAAGCGAAAATAAAAAG	Woody	Sambucus.nigra
40	ATCTTTCATTTTGAGAAAATGAGAGATATATAATATTTCTTATTGATTATAAGAAATCAAATATATCTTATCTA	Graminoid	Scirpus.pendulus
41	ATCCTGTTTTCTCAAAACAAACAAAGGTTCAGAAAAAAG	Forb	Solanum.carolinense	Solanum.rostratum
42	ATCCAGTTTTCTGAAAACAAACAGGGGTTCAGAAAGCAAAAATCAAAAAG	Woody	Symphoricarpos.orbiculatus
43	ATCCTGTTTTCTCAAAACAAAGGTTCAGAAAACGACAAAGAGG	Forb	Urtica.dioica	Verbena.bracteata	Verbena.stricta
44	ATCACGTTTTCCGAAAACAAACAAAGGTTCAGAAAGCGAAAAGAAAAAG	Forb	Vernonia.baldwinii
