# Supplementary material for: Seasonal Shifts in Diet and Gut Microbiota of the American Bison (Bison bison)
Source: PLoS One. 2015 Nov 12;10(11):e0142409. doi: 10.1371/journal.pone.0142409 (PMC4642958; doi:10.1371/journal.pone.0142409)
Supplement: S2 Table — (XLSX) [file pone.0142409.s003.xlsx]

## Sheet: Data
Date	DOY	PCO1.plant	PCO1.microbe
2011-04-17	107	-33.72	-22.305
2011-04-17	107	-50.388	-12.977
2011-04-17	107	-43.475	-17.198
2011-04-17	107	-40.072	-18.17
2011-04-30	120	-6.1513	-15.004
2011-04-30	120	-53.783	-8.1233
2011-05-14	134	-32.555	-5.9624
2011-05-14	134	-28.876	0.57173
2011-05-14	134	-0.00115	5.1936
2011-05-14	134	-6.3533	2.1375
2011-05-14	134	-5.5446	8.9203
2011-05-28	148	-23.747	9.0035
2011-05-28	148	9.0519	11.391
2011-05-28	148	9.1835	4.0595
2011-05-28	148	3.1565	8.6371
2011-05-28	148	21.799	4.0451
2011-05-28	148	31.67	6.2965
2011-06-11	162	22.232	7.3151
2011-06-11	162	9.3726	9.1593
2011-06-11	162	9.6981	14.805
2011-06-11	162	16.914	6.9896
2011-06-11	162	15.945	14.031
2011-06-11	162	12.089	13.987
2011-06-24	175	25.285	10.771
2011-06-24	175	-0.2779	11.019
2011-06-24	175	-4.6129	7.8998
2011-07-08	189	-24.514	7.0341
2011-07-08	189	10.223	-0.22622
2011-07-08	189	13.123	-3.2465
2011-07-08	189	2.163	-0.15442
2011-07-08	189	22.037	-0.24866
2011-07-22	203	7.3945	-2.9589
2011-07-22	203	-20.103	-6.6632
2011-07-22	203	9.8619	0.30312
2011-07-22	203	24.175	-2.2071
2011-07-22	203	16.493	-3.1856
2011-08-05	217	20.248	-8.5556
2011-08-05	217	13.962	-4.4027
2011-08-05	217	20.885	-3.9017
2011-08-20	232	20.425	-1.6482
2011-08-20	232	28.538	-4.1755
2011-08-20	232	-24.886	4.8711
2011-08-20	232	32.147	-2.3364
2011-08-20	232	31.579	-5.5956
2011-09-30	273	-36.752	-8.7959
2011-09-30	273	-15.832	-10.399
